# Supplementary material for: Spatial variability of and effect of light on the cœlenteron pH of a reef coral
Source: Commun Biol. 2024 Feb 29;7:246. doi: 10.1038/s42003-024-05938-8 (PMC10904758; doi:10.1038/s42003-024-05938-8)
Supplement: Supplementary file 4 — Supplementary Data [file 42003_2024_5938_MOESM4_ESM.xlsx]

## Sheet: Figure 3a
PROFILE POLYP	Depth (µm)	pH
	0	8.57
	0	8.59
	0	8.45
	0	8.42
	0	8.51
	0	8.48
	0	8.5
	0	8.55
	0	8.52
	0	8.56
	0	8.32
	0	8.31
	100	8.62364
	100	8.68738
	100	8.54612
	100	8.52327
	100	8.51924
	100	8.43608
	100	8.54395
	100	8.67744
	100	8.62957
	100	8.35235
	100	8.29846
	200	8.64669
	200	8.52772
	200	8.65131
	200	8.47817
	200	8.62235
	200	8.69989
	200	8.6552
	200	8.39585
	200	8.36426
	200	8.30622
	300	8.63926
	300	8.78081
	300	8.72256
	300	8.46516
	300	8.60273
	300	8.60547
	300	8.71948
	300	8.74995
	300	8.69527
	300	8.31501
	300	8.32715
	300	8.43232
	300	8.40302
	300	8.38959
	400	8.64
	400	8.86379
	400	8.91284
	400	8.92185
	400	8.86088
	400	8.91855
	400	8.64629
	400	8.50167
	400	8.63224
	400	8.64904
	400	8.72061
	400	8.7798
	400	8.73049
	400	8.4407
	400	8.42017
	400	8.44814
	500	8.64915
	500	8.88935
	500	8.47688
	500	8.65873
	500	8.71522
	500	8.74189
	500	8.75701
	500	8.74162
	500	8.47949
	500	8.40334
	500	8.4784
	600	8.66521
	600	8.89128
	600	8.56306
	600	8.66334
	600	8.75052
	600	8.79697
	600	8.74184
	600	8.47085
	600	8.4666
	600	8.48889
	700	8.68509
	700	8.89856
	700	8.56914
	700	8.67195
	700	8.76102
	700	8.74772
	700	8.73572
	700	8.48926
	700	8.44597
	700	8.49272
	800	8.69768
	800	8.88755
	800	8.89886
	800	8.59596
	800	8.78962
	800	8.81076
	800	8.77121
	800	8.79588
	800	8.77226
	800	8.53344
	800	8.42831
	800	8.47887
	900	8.69896
	900	8.60638
	900	8.78895
	900	8.83609
	900	8.77363
	900	8.79682
	900	8.54014
	900	8.41253
	900	8.49223
	1000	8.68986
	1000	8.6335
	1000	8.82086
	1000	8.82304
	1000	8.78028
	1000	8.79545
	1000	8.40788
	1000	8.51478
	1100	8.64275
	1100	8.60555
	1100	8.7751
	1100	8.79009
	1100	8.52588
	1200	8.80197
	1200	8.79829
	1200	8.52899
	1300	8.80176
	1300	8.50685
	1400	8.79858
	1400	8.79903
	1400	8.4535

## Sheet: Figure 3b
PROFILE CŒNOSARC	Depth (µm)	pH
	0	8.32893
	0	8.36212
	0	8.28262
	0	8.21456
	0	8.22004
	0	8.49477
	0	8.46484
	0	8.44433
	0	8.42601
	0	8.41101
	0	8.43844
	0	8.31845
	25	8.49405
	25	8.44294
	25	8.50627
	25	8.44163
	25	8.50557
	25	8.50039
	25	8.48911
	25	8.44937
	50	8.64673
	50	8.49139
	50	8.51455
	50	8.50913
	50	8.51994
	50	8.51235
	50	8.47844
	75	8.70472
	75	8.50827
	75	8.53206
	75	8.51386
	75	8.50905
	75	8.78085
	75	8.79544
	75	8.52976
	75	8.50939
	75	8.83857
	100	8.88913
	100	8.89094
	100	8.85591
	100	8.86075
	100	8.84547
	100	8.72945
	100	8.73616
	100	8.73101
	100	8.50702
	100	8.52483
	100	8.55719
	100	8.55427
	100	8.5491
	100	8.78184
	100	8.77521
	100	8.77198
	100	8.58826
	100	8.58264
	100	8.54095
	100	8.86014
	100	8.86523
	100	8.86842
	100	8.84714
	125	8.89747
	125	8.74038
	125	8.53776
	125	8.58224
	125	8.57366
	125	8.63271
	125	8.61739
	125	8.56363
	125	8.78205
	125	8.78109
	125	8.78184
	125	8.59367
	125	8.57597
	125	8.58826
	125	8.84958
	125	8.8528
	150	8.90892
	150	8.92487
	150	8.92397
	150	8.74748
	150	8.74654
	150	8.56058
	150	8.64132
	150	8.6288
	150	8.62621
	150	8.57819
	150	8.60275
	150	8.77516
	150	8.77275
	150	8.59033
	150	8.64492
	150	8.63179
	150	8.55946
	150	8.89271
	150	8.74398
	150	8.81191
	150	8.84389
	175	8.74137
	175	8.71833
	175	8.60285
	175	8.70129
	175	8.69755
	175	8.69208
	175	8.66219
	175	8.77989
	175	8.78792
	175	8.53937
	175	8.80034
	175	8.73387
	200	8.67313
	200	8.62629
	200	8.66166
	200	8.68344
	200	8.69229
	200	8.61947
	200	8.75167
	200	8.74857
	200	8.73606
	200	8.73877
	200	8.71312
	200	8.80084
	200	8.80367
	200	8.79217
	200	8.51996
	200	8.53499
	200	8.60135
	200	8.76632
	200	8.75865
	200	8.85147
	225	8.49682
	225	8.68339
	225	8.69949
	225	8.67621
	225	8.60969
	225	8.73616
	225	8.75025
	225	8.75486
	225	8.72969
	225	8.73101
	225	8.80046
	225	8.7969
	225	8.54301
	225	8.56164
	225	8.69482
	225	8.7021
	250	8.71484
	250	8.67669
	250	8.59636
	250	8.69139
	250	8.71253
	250	8.71824
	250	8.8119
	250	8.81046
	250	8.80701
	250	8.54995
	250	8.6804
	250	8.71484
	275	8.58348
	275	8.78469
	275	8.8039
	300	8.65
	300	8.64
	300	8.72

## Sheet: Figure 3c
POLYP VS CŒNOSARC (light)	Location	pH
	Polyp	8.59
	Polyp	8.64
	Polyp	8.95
	Polyp	8.9
	Polyp	8.38
	Polyp	8.45
	Polyp	8.95
	Polyp	9.07
	Polyp	9.22
	Polyp	8.74
	Polyp	8.76
	Polyp	8.75
	Polyp	8.77
	Polyp	8.81
	Polyp	8.81
	Polyp	8.3
	Polyp	8.32
	Polyp	8.24
	Polyp	8.5
	Polyp	8.42
	Polyp	8.49
	Coenosarc	8.44
	Coenosarc	8.46
	Coenosarc	8.59
	Coenosarc	8.56
	Coenosarc	9.07
	Coenosarc	8.79
	Coenosarc	8.73
	Coenosarc	8.66
	Coenosarc	8.79
	Coenosarc	8.57
	Coenosarc	8.59

## Sheet: Figure 4
Light intensity (µmol photons.m-2.s-1 PAR) / Location	0			50			100			150			200			250			300			350
Polyp	7.8877			8.6387	8.659		8.73103	8.783		8.74969	8.809		8.63568	8.74971	8.843	8.64029	8.74939	8.846	8.66434	8.8687	8.91	8.65126	8.91448	8.866
Cœnosarc	7.797	7.36728	7.71119	8.274	7.83502	8.22159	8.568	8.1698	8.59975	8.677	8.68571	8.7653	8.694	8.66027	8.89423	8.769	8.65762	8.87331	8.854	8.65808	8.86247	8.851	8.60836	8.82385

## Sheet: Figure 5
HDD VS LDD	Density	Light intensity (µmol photons.m-2.s-1 PAR)	pH
	HDD	250	8.66
	HDD	250	8.788
	HDD	250	8.769
	HDD	250	8.718
	HDD	250	8.596
	HDD	250	8.704
	HDD	250	8.877
	HDD	250	8.932
	HDD	250	8.69
	HDD	250	8.997
	HDD	250	8.94953
	HDD	250	8.94355
	HDD	250	8.97858
	HDD	250	8.73738
	HDD	250	8.76938
	HDD	250	8.638
	HDD	250	8.68978
	HDD	250	8.67634
	HDD	250	8.997
	HDD	250	8.94953
	HDD	250	8.94355
	HDD	250	8.97858
	HDD	250	8.73738
	HDD	250	8.76938
	HDD	250	8.638
	HDD	250	8.68978
	HDD	250	8.67634
	HDD	0	7.725
	HDD	0	7.99
	HDD	0	7.82
	HDD	0	7.68897
	HDD	0	7.72371
	HDD	0	7.54306
	HDD	0	7.80094
	HDD	0	7.18136
	HDD	0	7.79663
	HDD	0	7.297
	HDD	0	7.82001
	HDD	0	7.52603
	HDD	0	7.68897
	HDD	0	7.72371
	HDD	0	7.54306
	HDD	0	7.80094
	HDD	0	7.18136
	HDD	0	7.79663
	HDD	0	7.297
	HDD	0	7.82001
	HDD	0	7.52603
	LDD	250	7.458
	LDD	250	7.744
	LDD	250	7.84
	LDD	250	7.576
	LDD	250	7.45793
	LDD	250	7.74378
	LDD	250	7.83954
	LDD	250	7.64371
	LDD	250	7.84042
	LDD	250	7.73003
	LDD	250	7.50379
	LDD	250	7.77802
	LDD	250	7.57634
	LDD	0	7.8
	LDD	0	7.566
	LDD	0	7.79963
	LDD	0	7.69687
	LDD	0	7.76298
	LDD	0	7.68171
	LDD	0	7.63068
	LDD	0	7.71352
	LDD	0	7.56592
